# Supplementary material for: The Dutch Pregnancy Drug Register: Suitable to Study Paternal Drug Exposures?
Source: Int J Environ Res Public Health. 2023 Nov 24;20(23):7107. doi: 10.3390/ijerph20237107 (PMC10706075; doi:10.3390/ijerph20237107)
Supplement: Supplementary file 1 [file ijerph-20-07107-s001.zip]

Archive with 1 entries (1 files):
- ijerph-2658923-supplementary.pdf
